# Supplementary material for: Brain Trauma, Glucocorticoids and Neuroinflammation: Dangerous Liaisons for the Hippocampus
Source: Biomedicines. 2022 May 15;10(5):1139. doi: 10.3390/biomedicines10051139 (PMC9138485; doi:10.3390/biomedicines10051139)
Supplement: Supplementary file 1 [file biomedicines-10-01139-s001.zip]

Archive with 1 entries (1 files):
- biomedicines-1692357-supplementary.pdf
